# Supplementary material for: Data-Sparse Prediction of High-Risk Schools for Lead Contamination in Drinking Water: Examples from Four U.S. States
Source: Int J Environ Res Public Health. 2023 Oct 8;20(19):6895. doi: 10.3390/ijerph20196895 (PMC10572968; doi:10.3390/ijerph20196895)
Supplement: Supplementary file 1 [file ijerph-20-06895-s001.zip]

Archive with 1 entries (1 files):
- ijerph-2556569-supplementary.pdf
